# Supplementary material for: Significance of Lung Ultrasound in Patients with Suspected COVID-19 Infection at Hospital Admission
Source: Diagnostics (Basel). 2021 May 21;11(6):921. doi: 10.3390/diagnostics11060921 (PMC8224089; doi:10.3390/diagnostics11060921)
Supplement: Supplementary file 1 [file diagnostics-11-00921-s001.zip]

Archive with 2 entries (2 files):
- Video S1. Video frame corresponding to Figure 2a.avi
- Video S2. Video frame corresponding to Figure 2b.avi
